# Supplementary material for: Functional Fruit Trees from the Atlantic and Amazon Forests: Selection of Potential Chestnut Trees Rich in Antioxidants, Nutrients, and Fatty Acids
Source: Foods. 2023 Dec 9;12(24):4422. doi: 10.3390/foods12244422 (PMC10743210; doi:10.3390/foods12244422)
Supplement: Supplementary file 1 [file foods-12-04422-s001.zip]

Archive with 2 entries (2 files):
- Supplementary figures.pdf
- Table suplementar.pdf
